# Supplementary material for: Reduced RNA adenosine-to-inosine editing in hippocampus vasculature associated with Alzheimer’s disease
Source: Brain Commun. 2022 Sep 22;4(5):fcac238. doi: 10.1093/braincomms/fcac238 (PMC9527665; doi:10.1093/braincomms/fcac238)
Supplement: fcac238_Supplementary_Data [file fcac238_supplementary_data.zip]

Archive with 3 entries (3 files):
- SupFile1.pdf
- Supplementary_figures.pdf
- SupTable1.docx
